# Supplementary material for: The genomic landscape of dysembryoplastic neuroepithelial tumours and a comprehensive analysis of recurrent cases
Source: Neuropathol Appl Neurobiol. 2022 Aug 9;48(6):e12834. doi: 10.1111/nan.12834 (PMC9542977; doi:10.1111/nan.12834)
Supplement: Supplementary file 1 — Table S1 [file NAN-48-0-s007.xlsx]

## Sheet: Feuil1
# Case	sex	age at diagnosis	age at surgery	location	type	MRI-contrast enhancement	histotype	CD34	IHC BRAF V600E	450K/EPIC	Digital droplet PCR	RNA sequencing	Whole exome sequencing	Targeted DNA sequencing	Heidelberg classification	Clustering	Genomics	CNV
DNT_1	female	14	14	occipito-parietal	non progressive	no	complex	Negative	Negative	Done	Done	Not Done	Not Done	Not done	LGG, DNT	Cluster 2	FGFR1 duplication	0
DNT_10	male	2	2	parietal	non progressive	no	complex	positive	Negative	Done	Done	Failed	Done	Done	LGG, DNT	Cluster 1	Undetermined	0
DNT_12	male	14	14	frontal	non progressive	no	complex	Negative	Negative	Done	Done	Not Done	Not Done	Not done	LGG, DNT	Cluster 2	FGFR1 duplication	0
DNT_13	male	6	8	occipital	non progressive	no	complex	Negative	Negative	Done	Done	Failed	Not Done	Done	LGG, DNT	Cluster 2	Undetermined	0
DNT_14	male	13	13	frontal	non progressive	yes	complex	positive	Negative	Done	Done	Not Done	Not Done	Not done	LGG, DNT	Cluster 2	FGFR1 mut K656E	0
DNT_15	male	5	5	temporal	non progressive	NA	complex	positive	Negative	Done	Done	Not Done	Not Done	Not done	LGG, DNT	Cluster 2	FGFR1 duplication	0
DNT_16	female	8	8	frontal	non progressive	no	complex	positive	Negative	Done	Done	Not Done	Not Done	Not done	LGG, DNT	Cluster 2	FGFR1 duplication	0
DNT_19	female	5	16	parietal	non progressive	yes	complex	Negative	Negative	Done	Done	Not Done	Not Done	Done	LGG, DNT	Cluster 2	Undetermined	0
DNT_2	male	10	10	occipital	non progressive	no	simple	Negative	Negative	Done	Done	Not Done	Not Done	Not done	LGG, DNT	Cluster 2	FGFR1 duplication	0
DNT_20	male	3	3	temporal	non progressive	no	complex	Negative	Negative	Done	Done	Not Done	Not Done	Not done	LGG, DNT	Cluster 2	FGFR1 duplication	0
DNT_21	male	3	3	frontal	non progressive	no	simple	Negative	Negative	Done	Done	Not Done	Not Done	Not done	LGG, DNT	Cluster 2	FGFR1 duplication	0
DNT_24	male	10	10	frontal	non progressive	NA	complex	positive	Negative	Done	Done	Not Done	Not Done	Not done	LGG, DNT	Cluster 2	FGFR1 duplication	0
DNT_26	male	16	16	temporal	non progressive	no	complex	Negative	Negative	Done	Done	Done	Not Done	Not done	LGG, DNT	Cluster 2	FGFR1 duplication	0
DNT_27	male	10	10	occipital	non progressive	no	complex	Negative	Negative	Done	Done	Done	Done	Not done	LGG, DNT	Cluster 2	Undetermined	0
DNT_28	male	19	19	temporal	non progressive	yes	complex	Negative	Negative	Done	Done	Not Done	Not Done	Not done	LGG, DNT	Cluster 2	FGFR1 mut K656E	0
DNT_30	female	23	23	temporal	non progressive	NA	complex	Negative	Negative	Done	Done	Done		Not done	LGG, DNT	Cluster 2	FGFR1 mut K656E	+6+9
DNT_34	female	9	9	temporal	non progressive	no	complex	Negative	Negative	Done	Done	Failed	Done	Not done	LGG, DNT	Cluster 2	KMT2D mut	ampli 22q chr22:38,400,000-39,650,000
DNT_36	female	14	14	parietal	non progressive	no	simple	Negative	Negative	Done	Done	Not Done	Not Done	Not done	LGG, DNT	Cluster 2	FGFR1 duplication	0
DNT_37	male	28	28	temporal	non progressive	yes	complex	Negative	Negative	Done	Done	Not Done	Not Done	Not done	LGG, DNT	Cluster 2	FGFR1 mut K656E	0
DNT_38	female	16	16	parietal	non progressive	NA	complex	Negative	Negative	Done	Done	Not Done	Done	Not done	LGG, DNT	Cluster 2	gain 4,9kb including FGFR1	0
DNT_39	male	11	11	parietal	non progressive	no	complex	Negative	Negative	Done	Done	Done	Not Done	Not done	LGG, DNT	Cluster 2	FGFR1:TACC1	0
DNT_40	male	6	6	frontal	non progressive	no	simple	Negative	Negative	Done	Done	Not Done	Not Done	Not done	LGG, DNT	Cluster 2	FGFR1 duplication	0
DNT_42	female	10	10	temporal	non progressive	no	complex	Negative	Negative	Done	Done	Done	Done	Not done	LGG, DNT	Cluster 2	CIC mut	0
DNT_5	male	23	23	frontal	non progressive	no	simple	Negative	Negative	Done	Done	Not Done	Not Done	Done	LGG, DNT	Cluster 2	del splice site 25pb FGFR1 ex14	0
DNT_50	female	7	7	parietal	non progressive	no	simple	Negative	Negative	Done	Done	Not Done	Not Done	Not done	LGG, DNT	Cluster 2	FGFR1 duplication	0
DNT_51	female	12	12	occipital	non progressive	no	simple	Negative	Negative	Done	Done	Failed	Done	Not done	LGG, DNT	Cluster 2	FGFR1 duplication	0
DNT_52	female	22	22	temporal	non progressive	no	simple	Negative	Negative	Failed	Done	Not Done	Not Done	Not done	NA	NA	Undetermined	NA
DNT_54	male	3	3	frontal	non progressive	no	simple	Negative	Negative	Failed	Done	Not Done	Not Done	Done	NA	NA	FGFR1 duplication	NA
DNT_55	male	21	21	temporal	non progressive	NA	complex	Negative	Negative	Failed	Done	Not Done	Not Done	Failed	NA	NA	Undetermined	NA
DNT_56	male	13	13	temporal	non progressive	no	complex	Negative	Negative	Failed	Failed	Failed	Not Done	Failed	NA	NA	FGFR1 mut K656E	NA
DNT_57	male	8	8	temporal	non progressive	NA	complex	Negative	Negative	Failed	Failed	Done	Not Done	Done	NA	NA	Undetermined	NA
DNT_58	male	17	17	frontal	non progressive	NA	complex	Negative	Negative	Failed	Not done	Not Done	Done	Not done	NA	NA	FGFR1 duplication	NA
DNT_11	male	11	11	temporal	progressive	yes	complex	Negative	Negative	Done	Done	Done	Not Done	Not done	LGG, DNT	Cluster 1	RNF130:BRAF	Low CT
DNT_17	male	6	6	parietal	progressive	yes	complex	Negative	Negative	Done	Done	Done	Not Done	Done	LGG, DNT	Cluster 1	Undetermined	+6+7+8+9+11+12+18-22q
DNT_18	female	6	20	temporo-parieto-occipital	progressive	yes	complex	Negative	Negative	Done	Failed	Not Done	Not Done	Not done	LGG, DNT	Cluster 1	Undetermined	0
DNT_22	female	5	5	temporal	progressive	no	simple	Negative	Negative	Done	Done	Done	Done	Not done	LGG, DNT	Cluster 2	YES1 mut	0
DNT_23	male	7	9	septal	progressive	NA	complex	Negative	Negative	Done	Done	Not Done	Done	Not done	LGG, DNT	Cluster 2	FGFR1 mut	0
DNT_25	female	11	11	temporal	progressive	no	simple	Negative	Negative	Done	Done	Done	Done	Not done	LGG, DNT	Cluster 1	MTOR/CHECK1/BRD4/HDAC9/DNMT3 mut	0
DNT_29	male	13	14	temporal	progressive	yes	complex	Negative	Negative	Done	Done	Not Done	Not Done	Not done	LGG, DNT	Cluster 2	FGFR1 mut K656D	+4+8+12
DNT_3	male	3	3	frontal	progressive	yes	simple	Negative	Negative	Done	Done	Not Done	Not Done	Not done	LGG, DNT	Cluster 2	FGFR1 duplication	0
DNT_31	male	5	5	frontal	progressive	yes	complex	Negative	Negative	Done	Done	Not Done	Not Done	Not done	LGG, DNT	Cluster 1	FGFR1 duplication	0
DNT_32	female	14	16	temporal	progressive	yes	complex	Negative	Negative	Done	Done	Not Done	Not Done	Not done	LGG, DNT	Cluster 2	FGFR1 duplication	+7+8-13-18+20+21
DNT_33	male	15	21	parietal	progressive	NA	complex	Negative	Negative	Done	Done	Done	Not Done	Done	LGG, PA/GG ST	Cluster 1	FGFR1 mut K656E	0
DNT_35	female	9	9	temporal	progressive	NA	complex	Negative	Negative	Done	Done	Not Done	Not Done	Not done	LGG, DNT	Cluster 2	FGFR1 duplication	0
DNT_4	male	3	7	occipito-parietal	progressive	yes	complex	Negative	Negative	Done	Done	Not Done	Not Done	Not done	LGG, DNT	Cluster 1	FGFR1 duplication	NA
DNT_41	male	8	8	frontal	progressive	yes	complex	Negative	Negative	Done	Done	Done	Not Done	Not done	LGG, DNT	Cluster 1	FGFR1 duplication	0
DNT_43	male	4	10	occipito-parietal	progressive	yes	simple	Negative	Negative	Done	Done	Failed	Not Done	Done	LGG, DNT	Cluster 1	IDH2 R140W ; ALK c.3451-2_3515+44del ; KIT M541I	Low CT
DNT_44	male	10	10	temporal	progressive	no	complex	Negative	Negative	Done	Done	Done	Not Done	Not done	LGG, DNT	Cluster 2	FGFR1:TACC1	0
DNT_45	female	16	17	frontal	progressive	yes	complex	Negative	Negative	Done	Failed	Not Done	Not Done	Failed	LGG, DNT	Cluster 1	Undetermined	0
DNT_46	male	9	15	frontal	progressive	yes	complex	Negative	Negative	Done	Done	Not Done	Not Done	Not done	LGG, DNT	Cluster 1	FGFR1 duplication	0
DNT_47	female	10	10	temporal	progressive	yes	complex	Negative	Negative	Done	Done	Not Done	Done x2	Not done	LGG, DNT	Cluster 2	FGFR1 mut K656E	0
DNT_48	female	10	10	temporo-parietal	progressive	yes	complex	Negative	Negative	Done	Done	Not Done	Done	Not done	LGG, DNT	Cluster 1	FGFR1 duplication	Low CT
DNT_49	female	6	6	temporo-parietal	progressive	yes	complex	Negative	Negative	Done	Done	Not Done	Not Done	Not done	LGG, DNT	Cluster 1	FGFR1 duplication	0
DNT_53	male	1	1	parietal	progressive	yes	complex	positive	Negative	Failed	Done	Not Done	Not Done	Done	NA	NA	IDH1 A51T	NA
DNT_6	female	3	15	temporal	progressive	NA	complex	Negative	Negative	Done	Done	Not Done	Not Done	Done	LGG, DNT	Cluster 1	Undetermined	0
DNT_7	male	9	19	parietal	progressive	yes	complex	Negative	Negative	Done	Done	Done	Not Done	Not done	LGG, DNT	Cluster 2	FGFR1 duplication	0
DNT_8	female	10	14	temporal	progressive	yes	complex	Negative	Negative	Done	Done	Done	Not Done	Done	LGG, DNT	Cluster 1	FGFR1 mut K656E	0
DNT_9	male	2	2	fronto-temporal	progressive	yes	complex	Negative	Negative	Done	Done	Done	Done x2	Done	LGG, DNT	Cluster 1	gain 4,8kb including FGFR1	0
