# Supplementary material for: The genomic landscape of dysembryoplastic neuroepithelial tumours and a comprehensive analysis of recurrent cases
Source: Neuropathol Appl Neurobiol. 2022 Aug 9;48(6):e12834. doi: 10.1111/nan.12834 (PMC9542977; doi:10.1111/nan.12834)
Supplement: Supplementary file 2 — Table S2 [file NAN-48-0-s009.xlsx]

## Sheet: Feuil1
# Case	Age at diagnosis	Gender	CD34	location	EPIC/450K	Digital Droplet PCR	FISH	RNA sequencing	Whole-exome sequencing	Targeted DNA sequencing	Methylation class	Max-score	Genomics
DNT_NS_1	24	F	0	opercular	Done	Done	Done	Not done	Not done	Not done	LGG MYB	0.997662	MYBL
DNT_NS_2	6	F	0	central	Done	Done	Done	Not done	Not done	Not done	LGG MYB	0.99983	MYBL
DNT_NS_3	9	M	0	temporal	Done	Done	Done	Not done	Not done	Not done	LGG MYB	0.997391	MYBL
DNT_NS_4	7	F	0	centro-parietal	Done	Done	Done	Not done	Not done	Not done	LGG, MYB	0.999938	MYBL
DNT_NS_5	4	M	0	temporo-occipital	Done	Done	Done	Not done	Not done	Not done	LGG MYB	0.99977	MYB
DNT_NS_6	11	M	1	temporal	Done	Done	Not done	Done	Not done	Not done	LGG, GG	0.9973	mut BRAF
DNT_NS_7	10	M	1	temporo-basal	Done	Done	Not done	Not done	Not done	Not done	LGG, GG	0.999979	mut BRAF
DNT_NS_8	2	M	1	temporo-intern	Done	Done	Not done	Not done	Not done	Not done	LGG, GG	0.945544	mut BRAF
DNT_NS_9	24	M	1	temporo-basal	Done	Done	Not done	Not done	Not done	Not done	failed	failed	mut BRAF
DNT_NS_10	8	F	0	temporal post	Done	Done	Done	Done	Not done	Not done	LGG, DNT	0,7147322/0,56	RNF130-BRAF
DNT_NS_11	11	F	0	temporo-intern	Done	Done	Done	Not done	Done	Done	LGG, PA/GG ST	0.95105	FISH BRAF + (no dup)
DNT_NS_12	1	F	0	temporal	Done	Done	Done	Not done	Not done	Not done	LGG, PA/GG ST	0.900404	KIAA-BRAF
DNT_NS_13	2	M	0	temporo-intern	Done	Done	Done	Done	Done	Not done	LGG, PA/GG ST	0.895707	FISH BRAF + with dup
DNT_NS_14	13	F	1	central	Done	Done	Done	Done	Not done	Not done	LGG, GG	0.98136	FGFR2-INA
DNT_NS_15	12	M	1	occipital	Done	Done	Done	Done	Not done	Not done	LGG, GG	0.978707	FGFR2-INA
DNT_NS_16	7	M	1	temporal	Done	Done	Done	Not done	Not done	Not done	LGG, GG	0.99996	FGFR2 fusion (CTNNA3?)
DNT_NS_17	7	M	1	insular	Done	Done	Done	Not done	Not done	Not done	LGG, GG	0.725232	FGFR2 fusion FISH+
DNT_NS_18	27	F	0	temporo-intern	Done	Done	Not done	Not done	Done	Not done	LGG, DNT	0.900425	mut FGFR1 N546K
DNT_NS_19	6	M	0	paraventricular	Done	Done	Not done	Not done	Not done	Not done	LGG, DNT	0.942694	dup FGFR1
DNT_NS_20	16	F	1	temporal	Done	Done	Done	Done (failed)	Done	Not done	LGG, GG	0.894299	focal loss involving FGFR3
DNT_NS_21	7	F	0	frontal	Done	Done	Done	Done	Done	Not done	LGG, DNT	0.999986	ETV4 P218T
DNT_NS_22	12	F	1	pre-central/frontal	Done	Done	Done	Done	Done	Done	LGG, GG	0.989388	TP53 R174R germline
DNT_NS_23	3	M	0	temporal	Done	Done	Done	Not done	Not done	Done	LGG, DNT	0.749018	focal amplification 7q34 including BRAF
DNT_NS_24	10	F	0	temporo-occipital	Done	Done	Done	Done	Not done	Done	no match	<0.3	Chr7 gain
