# Supplementary material for: The genomic landscape of dysembryoplastic neuroepithelial tumours and a comprehensive analysis of recurrent cases
Source: Neuropathol Appl Neurobiol. 2022 Aug 9;48(6):e12834. doi: 10.1111/nan.12834 (PMC9542977; doi:10.1111/nan.12834)
Supplement: Supplementary file 3 — Table S3 [file NAN-48-0-s003.xlsx]

## Sheet: Feuil1
	sex	age at diagnosis	age at surgery	type	status	prep	array	prediction	maxscore	CNV
DNT_1	female	14	14	non progressive	initial	DNA_FFPE	IlluminaHumanMethylation450k	LGG, DNT	0.999947698084742	0
DNT_2	male	10	10	non progressive	initial	DNA_FFPE	IlluminaHumanMethylation450k	LGG, DNT	0.999998800924357	0
DNT_3	male	3	3	progressive	initial	DNA_FFPE	IlluminaHumanMethylation450k	LGG, DNT	0.999988185005621	0
DNT_3bis	male	3	8	progressive	progession	DNA_FFPE	IlluminaHumanMethylation450k	LGG, PA/GG ST	0.653058341541549	+6+7+10+11+16+20
DNT_4	male	3	7	progressive	progession	DNA_FFPE	IlluminaHumanMethylation450k	LGG, DNT	0.99982801493466	NA
DNT_4bis	male	3	10	progressive	progession	DNA_FFPE	IlluminaHumanMethylation450k	LGG, DNT	0.493300812411826	+4+6+7+8+11+16+20+21
DNT_5	male	23	23	non progressive	initial	DNA_FFPE	IlluminaHumanMethylation450k	LGG, DNT	0.999998082812739	0
DNT_6	female	3	15	progressive	progession	DNA_FFPE	IlluminaHumanMethylation450k	LGG, DNT	0.999672486786879	0
DNT_7	male	9	19	progressive	progession	DNA_FFPE	IlluminaHumanMethylation450k	LGG, DNT	0.9999983820681	0
DNT_7bis	male	9	19	progressive	progession	DNA_FFPE	IlluminaHumanMethylation450k	LGG, PA/GG ST	0.975009159248529	+5+6+7+12+16
DNT_8	female	10	14	progressive	progession	DNA_FFPE	IlluminaHumanMethylation450k	LGG, DNT	0.933275976973867	0
DNT_9	male	2	2	progressive	initial	DNA_FFPE	IlluminaHumanMethylation450k	LGG, DNT	0.783034321239623	0
DNT_9bis	male	2	11	progressive	progession	DNA_FFPE	IlluminaHumanMethylationEPIC	LGG, DNT	0.999870162616642	0
DNT_9ter	male	2	16	progressive	progession	DNA_FFPE	IlluminaHumanMethylationEPIC	CONTR, REACT	0.85	+4+5+11+12
DNT_10	male	2	2	non progressive	initial	DNA_FFPE	IlluminaHumanMethylation450k	LGG, DNT	0.629465009604763	0
DNT_11	male	11	11	progressive	initial	DNA_FFPE	IlluminaHumanMethylation450k	LGG, DNT	0.575042708547201	Low CT
DNT_11bis	male	11	13	progressive	progession	DNA_FFPE	IlluminaHumanMethylation450k	LGG, PA/GG ST	0.466008318280914	+5+6+7+11
DNT_12	male	14	14	non progressive	initial	DNA_FFPE	IlluminaHumanMethylation450k	LGG, DNT	0.992436930970696	0
DNT_13	male	6	8	non progressive	complement	DNA_FFPE	IlluminaHumanMethylation450k	LGG, DNT	0.99995799990164	0
DNT_14	male	13	13	non progressive	initial	DNA_FFPE	IlluminaHumanMethylation450k	LGG, DNT	0.999942236621683	0
DNT_15	male	5	5	non progressive	initial	DNA_FFPE	IlluminaHumanMethylationEPIC	LGG, DNT	0.999842252068776	0
DNT_16	female	8	8	non progressive	initial	DNA_FFPE	IlluminaHumanMethylation450k	LGG, DNT	0.999976764515106	0
DNT_17	male	6	6	progressive	initial	DNA_FFPE	IlluminaHumanMethylation450k	LGG, DNT	0.998775557916363	+6+7+8+9+11+12+18-22q
DNT_17bis	male	6	10	progressive	progession	DNA_FFPE	IlluminaHumanMethylation450k	LGG, DNT	0.999672852870686	0
DNT_18	female	6	20	progressive	progession	DNA_FFPE	IlluminaHumanMethylation450k	LGG, DNT	0.110039042661812	0
DNT_19	female	5	16	non progressive	complement	DNA_FFPE	IlluminaHumanMethylation450k	LGG, DNT	0.999459441370322	0
DNT_20	male	3	3	non progressive	initial	DNA_FFPE	IlluminaHumanMethylation450k	LGG, DNT	0.999991793909561	0
DNT_21	male	3	3	non progressive	initial	DNA_FFPE	IlluminaHumanMethylation450k	LGG, DNT	0.999947569765883	0
DNT_22	female	5	5	progressive	initial	DNA_FFPE	IlluminaHumanMethylation450k	LGG, DNT	0.999486906325193	0
DNT_23	male	7	9	progressive	progession	DNA_FFPE	IlluminaHumanMethylationEPIC	LGG, DNT	0.979229050156455	0
DNT_23bis	male	7	7	progressive	initial	DNA_FFPE	IlluminaHumanMethylationEPIC	CONTR, REACT	0.145087106202587	Low CT
DNT_24	male	10	10	non progressive	initial	DNA_FFPE	IlluminaHumanMethylationEPIC	LGG, DNT	0.999441225626031	0
DNT_25	female	11	11	progressive	initial	DNA_FFPE	IlluminaHumanMethylation450k	LGG, DNT	0.965652149879602	0
DNT_26	male	16	16	non progressive	initial	DNA_FFPE	IlluminaHumanMethylation450k	LGG, DNT	0.999946326854274	0
DNT_27	male	10	10	non progressive	initial	DNA_FFPE	IlluminaHumanMethylation450k	LGG, DNT	0.999853395136772	0
DNT_28	male	19	19	non progressive	initial	DNA_FFPE	IlluminaHumanMethylation450k	LGG, DNT	0.999992651331065	0
DNT_29	male	13	14	progressive	complement	DNA_FFPE	IlluminaHumanMethylation450k	LGG, DNT	0.962024751625153	+4+8+12
DNT_30	female	23	23	non progressive	initial	DNA_FFPE	IlluminaHumanMethylationEPIC	LGG, DNT	0.968753971963904	+6+9
DNT_31	male	5	5	progressive	initial	DNA_FFPE	IlluminaHumanMethylation450k	LGG, DNT	0.999980924987943	0
DNT_32	female	14	16	progressive	complement	DNA_FFPE	IlluminaHumanMethylation450k	LGG, DNT	0.979084744795255	+7+8-13-18+20+21
DNT_33	male	15	21	progressive	progession	DNA_FFPE	IlluminaHumanMethylation450k	LGG, PA/GG ST	0.238426166174371	0
DNT_34	female	9	9	non progressive	initial	DNA_FFPE	IlluminaHumanMethylation450k	LGG, DNT	0.973998237276371	ampli 22q chr22:38,400,000-39,650,000
DNT_35	female	9	9	progressive	initial	DNA_FFPE	IlluminaHumanMethylation450k	LGG, DNT	0.999996429612564	0
DNT_36	female	14	14	non progressive	initial	DNA_FFPE	IlluminaHumanMethylation450k	LGG, DNT	0.999992248652407	0
DNT_37	male	28	28	non progressive	initial	DNA_FFPE	IlluminaHumanMethylation450k	LGG, DNT	0.999714266419252	0
DNT_38	female	16	16	non progressive	initial	DNA_FFPE	IlluminaHumanMethylationEPIC	LGG, DNT	0.970298266885954	0
DNT_39	male	11	11	non progressive	initial	DNA_FFPE	IlluminaHumanMethylation450k	LGG, DNT	0.999995913210411	0
DNT_40	male	6	6	non progressive	initial	DNA_FFPE	IlluminaHumanMethylation450k	LGG, DNT	0.999996713516453	0
DNT_41	male	8	8	progressive	initial	DNA_FFPE	IlluminaHumanMethylation450k	LGG, DNT	0.9976558320166	0
DNT_41bis	male	12	12	progressive	progession	DNA_FFPE	IlluminaHumanMethylation450k	LGG, PA/GG ST	0.927170543475173	+5+6+7+8+10+11+15+20+21
DNT_42	female	10	10	non progressive	initial	DNA_FFPE	IlluminaHumanMethylation450k	LGG, DNT	0.99968595974143	0
DNT_43	male	4	10	progressive	progession	DNA_FFPE	IlluminaHumanMethylation450k	LGG, DNT	0.67676130235406	Low CT
DNT_44	male	10	10	progressive	initial	DNA_FFPE	IlluminaHumanMethylation450k	LGG, DNT	0.999964144294475	0
DNT_45	female	16	17	progressive	progession	DNA_FFPE	IlluminaHumanMethylation450k	LGG, DNT	0.788596303679875	0
DNT_46	male	9	15	progressive	progession	DNA_FFPE	IlluminaHumanMethylation450k	LGG, DNT	0.999989671974394	0
DNT_47	female	10	10	progressive	initial	DNA_FFPE	IlluminaHumanMethylation450k	LGG, DNT	0.999997369242175	0
DNT_48	female	10	10	progressive	initial	DNA_FFPE	IlluminaHumanMethylation450k	CONTR, REACT	0.207061603131632	Low CT
DNT_48bis	female	10	18	progressive	progession	DNA_FFPE	IlluminaHumanMethylation450k	LGG, DNT	0.972788999376627	-1-2-3+6+7+11+12-17
DNT_49	female	6	6	progressive	initial	DNA_FFPE	IlluminaHumanMethylation450k	LGG, DNT	0.99972671971208	0
DNT_49bis	female	6	16	progressive	progession	DNA_FFPE	IlluminaHumanMethylation450k	LGG, DNT	0.999985186194917	-2-4+5+6+7-8+9-11+12-14-15-16-19-21-22
DNT_50	female	7	7	non progressive	initial	DNA_FFPE	IlluminaHumanMethylation450k	LGG, DNT	0.999997979379272	0
DNT_51	female	12	12	non progressive	initial	DNA_FFPE	IlluminaHumanMethylation450k	LGG, DNT	0.999996410034307	0
