# Supplementary material for: The genomic landscape of dysembryoplastic neuroepithelial tumours and a comprehensive analysis of recurrent cases
Source: Neuropathol Appl Neurobiol. 2022 Aug 9;48(6):e12834. doi: 10.1111/nan.12834 (PMC9542977; doi:10.1111/nan.12834)
Supplement: Supplementary file 4 — Table S4 [file NAN-48-0-s002.xlsx]

## Sheet: Feuil1
# Case	BRAF V600E	FGFR1 dup	FGFR1 mut	WES or targeted-sequencing	RNA sequencing
DNT_10	Negative	Negative	Negative	Germline BRCA2 R2318*/FGFR3 A340S	Failed
DNT_11	Negative	Negative	Failed	ND	RNF130-BRAF
DNT_13	Negative	Negative	Negative	No mutation (targeted-sequencing only)	Failed
DNT_17	Negative	Negative	Negative	ND	No fusion
DNT_18	Negative	Failed	Failed	ND	ND
DNT_19	Negative	Negative	Negative	No mutation (targeted-sequencing only)	ND
DNT_22	Negative	Negative	Negative	YES pG92C	No fusion
DNT_25	Negative	Negative	Failed	MTOR, CHECK1, HDAC9, BRD4, DNMT3B	No fusion
DNT_26	Negative	Negative	Negative	Gain chr14:22309663-22975690	No fusion
DNT_34	Negative	Negative	Negative	KMT2D L3948H ; gain 22q	Failed
DNT_42	Negative	Negative	Negative	CIC S1552R	No fusion
DNT_43	Negative	Negative	Failed	IDH2 R140W ; ALK c.3451-2_3515+44del ; KIT M541I	Failed
DNT_45	Negative	Failed	Failed	ND/failed	ND
DNT_52	Negative	Negative	Negative	ND	ND
DNT_53	Negative	Negative	Negative	IDH1 A51T	ND
DNT_55	Negative	Negative	Failed	ND	ND
DNT_57	Negative	Failed	Failed	ND	No fusion
DNT_6	Negative	Negative	Negative	No mutation (targeted-sequencing only)	ND
dup:duplication; mut: mutation; ND: not done; WES: Whole-Exome Sequencing
